# Supplementary material for: Caffeic Acid Targets AMPK Signaling and Regulates Tricarboxylic Acid Cycle Anaplerosis while Metformin Downregulates HIF-1α-Induced Glycolytic Enzymes in Human Cervical Squamous Cell Carcinoma Lines
Source: Nutrients. 2018 Jun 28;10(7):841. doi: 10.3390/nu10070841 (PMC6073805; doi:10.3390/nu10070841)
Supplement: Supplementary file 1 [file nutrients-10-00841-s001.zip]

Archive with 6 entries (6 files):
- Fig S2.jpg
- Fig S2.pdf
- Supplement 1.docx
- Supplement 2.docx
- Fig S1.jpg
- Fig S1.pdf
